# Supplementary material for: Gut dysbiosis-induced vitamin B6 metabolic disorder contributes to chronic stress-related abnormal behaviors in a cortisol-independent manner
Source: Gut Microbes. 2025 Jan 7;17(1):2447824. doi: 10.1080/19490976.2024.2447824 (PMC11730634; doi:10.1080/19490976.2024.2447824)
Supplement: Supplemental Material [file KGMI_A_2447824_SM1020.zip]

Archive with 1 entries (1 files):
- Supplementary_Materials_.docx
